# Supplementary material for: Evaluation the protective role of baicalin against H2O2-driven oxidation, inflammation and apoptosis in bovine mammary epithelial cells
Source: Front Vet Sci. 2024 Dec 12;11:1504887. doi: 10.3389/fvets.2024.1504887 (PMC11669685; doi:10.3389/fvets.2024.1504887)
Supplement: Supplementary file 1 [file Data_Sheet_1.xlsx]

## Sheet: fig.1
fig. 1A	Effect of different concentrations of H2O2 (0, 100, 200, 400, 600, 800 and 1000 uM) on cell viability of BMECs by stimulating cells for 4, 6 and 8 h, respectively.
H2O2(μM)	4 h			6 h			8 h
0	1.00536	1.00536	0.989283	1.01019	0.995368	0.994442	1.01138	0.977244	1.01138
100	0.927453	0.897774	0.963314	0.792497	0.789717	0.836035	0.785649	0.753716	0.762525
200	0.891591	0.899011	0.892828	0.700787	0.687818	0.677629	0.595155	0.567627	0.563223
400	0.388294	0.39324	0.39324	0.28578	0.282075	0.286707	0.200954	0.194348	0.211965
600	0.077906	0.076669	0.079143	0.05975	0.062529	0.064382	0.044595	0.044595	0.042393
800	0.0754328	0.071723	0.070486	0.038444	0.046781	0.043075	0.033584	0.036888	0.042393
1000	0.0544106	0.06554	0.068013	0.028254	0.028254	0.030107	0.014865	0.014865	0.013764
fig. 1B	Effect of different concentrations of H2O2 on ROS levels in BMECs by stimulating cells for 6 h, respectively.
H2O2(μM)	0	100	200	400	600
	83000	360000	440000	780000	1100000
	83000	350000	470000	770000	1000000
	84000	360000	450000	760000	1000000
fig. 1C	Effect of different concentrations of baicalin (0, 5, 10, 25, 50, 100 uM) on cell viability of BMECs by stimulating cells for 12, 24 and 48 h, respectively.
Bai(μM)	12 h			24 h			48 h
0	1.01336	1.02775	0.958891	1.01137	0.988634	1	0.978393	1.00869	1.01292
5	1.02174	1.0252	1.00844	1.04936	1.02067	1.07041	1.08098	1.07126	1.06745
10	1.0977	1.06928	1.07876	1.12015	1.04356	1.06583	1.04843	1.05787	1.05223
25	1.09788	1.11009	1.0374	0.989244	0.994889	0.989091	0.85678	0.867913	0.874254
50	1.07092	1.06163	1.06746	0.977649	0.96819	0.947746	0.702335	0.709803	0.708112
100	1.06254	1.05963	1.06072	0.909452	0.91708	0.874514	0.463479	0.479121	0.481094
fig. 1D	BMECs were treated with baicalin of different concentrations, and 200 uM H2O2 was added 6h before the end of treatment to determine the cell viability of the co-induced 24h.
		H2O2
Bai(μM)	0	0	5	10	25	50	100
	0.994304	0.713649	1.07106	1.04474	0.943042	0.95572	0.898946
	1.00423	0.814887	1.05521	1.04694	0.93753	0.903769	0.911761
	1.00147	0.640706	1.07643	1.04047	0.930364	0.890127	0.88365
fig. 1E	Effect of different concentrations of baicalin on H2O2-induced ROS in BMECs.
		H2O2
Bai(μM)	0	0	5	10	25	50	100
	92000	195000	110000	57000	150000	310000	360000
	100000	182500	170000	55500	149000	300000	340000
	96000	185000	140000	54000	151000	305000	345000

## Sheet: fig.2
fig. 2A													fig. 2B	Changes in ROS levels in BMECs.
control														CON			RA
													control	140000	135000	135000	165000	160000	185000
													H2O2	270000	270000	275000	285000	290000	285000
													Bai	105000	110000	165000	245000	250000	240000
													Bai+H2O2	160000	165000	170000	260000	290000	245000
													fig. 2C	Changes in MDA content in BMECs.
														CON			RA
													control	1.95066	1.90476	1.71352	1.87675	2.02721	2.01137
H2O2													H2O2	3.93158	3.88631	3.97685	3.82337	3.90637	4.02987
													Bai	1.93388	1.76069	1.62359	4.10522	4.06998	4.03475
													Bai+H2O2	2.94151	2.91893	2.81358	3.82876	3.99352	3.9688
													fig. 2D	Changes in SOD activity in BMECs.
														CON			RA
													control	195.91	190.01	134.83	92.3	103.4	81.2
													H2O2	137.06	149.11	102.77	132.07	135.14	133
													Bai	276.2	270.6	265.17	146.66	136.1	150.06
Bai													Bai+H2O2	261.36	237.23	238.25	133.68	145.52	139.5
													fig. 2E	Changes in T-AOC levels in BMECs.
														CON			RA
													control	5.58	5.6	5.61	5.4	5.42	5.4
													H2O2	5.1	5.15	5.11	4.67	4.75	4.76
													Bai	7.26	7.27	7.21	5.81	5.83	5.75
													Bai+H2O2	6.49	6.6	6.61	5.4	5.42	5.4
Bai+H2O2
RA+control
RA+H2O2
RA+Bai
RA+Bai+H2O2

## Sheet: fig.3
fig.3A	Western blot analysis of Nrf2 protein levels in BMECs.
	control			RA
control	1.0095	0.9518	1.0387	0.4805	0.4802	0.4908
H2O2	0.6178	0.6461	0.6666	0.6847	0.7306	0.7373
Bai	1.6371	1.6668	1.7726	0.8457	0.7839	0.8497
Bai+H2O2	0.8489	0.888	0.9211	0.7564	0.7501	0.8009
	Western blot analysis of Keap1 protein levels in BMECs.
	control			RA
control	0.9578	1.136	0.9062	0.3939	0.4156	0.367
H2O2	0.2399	0.2853	0.2267	0.528	0.6276	0.4989
Bai	1.0593	1.2507	0.9997	0.8369	0.9916	0.7929
Bai+H2O2	0.7329	0.9146	0.7007	0.4007	0.4751	0.3792
fig.3B	Nrf2 mRNA levels in BMECs.
	CON			RA
control	0.97	1.02	1	1.24	1.28	1.21
H2O2	1.2	0.95	1.19	1.39	1.36	1.4
Bai	2.15	2.24	2.33	1.39	1.56	1.47
Bai+H2O2	1.92	1.71	2.12	1.44	1.3	1.16
fig.3C	Keap1 mRNA levels in BMECs.
	CON			RA
control	1.05	1.04	0.91	0.65	0.69	0.68
H2O2	0.51	0.56	0.82	0.5	0.64	0.74
Bai	1.79	1.73	1.36	1.23	1.02	1.09
Bai+H2O2	1.59	1.48	1.29	1.29	1.01	1.16
fig.3D	HO-1 mRNA levels in BMECs.
	CON			RA
control	0.84	1.09	1.06	1.14	1.19	1.15
H2O2	0.81	0.99	0.9	0.95	1.02	1.02
Bai	4.91	5.29	4.81	1.46	2.73	1.34
Bai+H2O2	1.7	3.08	3.24	1.76	1.65	1.69
fig.3E	NQO1 mRNA levels in BMECs.
	CON			RA
control	0.84	1.1	1.06	1.1	1.17	1.19
H2O2	1.04	0.98	1.01	0.97	1.05	0.96
Bai	1.72	1.96	1.72	1.65	1.63	1.42
Bai+H2O2	1.53	1.6	1.58	1.13	1.15	1.17

## Sheet: fig.4
fig.4A	Western blot analysis of IκBα protein levels in BMECs.
	control			RA
control	0.9688	1.0361	0.9952	0.8045	0.8523	0.8277
H2O2	0.8096	0.8514	0.8443	1.1604	1.2513	1.2153
Bai	1.1115	1.1988	1.1576	1.6293	1.7445	1.6709
Bai+H2O2	0.766	0.8237	0.7816	1.5989	1.7298	1.6663
	Western blot analysis of p65 protein levels in BMECs.
	control			RA
control	0.9883	1.0157	0.996	0.9211	0.9405	0.9407
H2O2	1.1539	1.1785	1.1706	1.3977	1.4373	1.414
Bai	0.8099	0.8292	0.8065	1.9324	2.006	2.0257
Bai+H2O2	1.0237	1.0657	1.0509	2.0679	2.1197	2.1087
	Western blot analysis of p-p65 protein levels in BMECs.
	control			RA
control	1.0464	0.9808	0.9728	1.3403	1.2588	1.2306
H2O2	1.7154	1.635	1.6171	2.3098	2.2765	2.0984
Bai	0.8585	0.8118	0.7762	2.4079	2.3787	2.3091
Bai+H2O2	0.8895	0.8011	0.7726	1.4865	1.5034	1.4584
	Ratio of p-p65 to p65 protein levels in BMECs.
	control			RA
control	1.0464	0.9808	0.9728	1.4349	1.3476	1.3174
H2O2	1.4691	1.4003	1.3849	1.6308	1.6073	1.4816
Bai	1.0531	0.9958	0.9521	1.2112	1.1965	1.1615
Bai+H2O2	0.8498	0.7653	0.7381	0.7083	0.7163	0.6949
fig.4B	IL-6 mRNA levels in BMECs.
	CON			RA
control	0.92	0.9	1.18	1.06	0.62	1.06
H2O2	2.59	2.11	2.73	4.7	4.8	3.6
Bai	0.77	1.27	0.71	4.21	5.4	4.32
Bai+H2O2	2.685	2.81	2.56	3.38	4.82	3.18
fig.4C	IL-1β mRNA levels in BMECs.
	CON			RA
control	0.29	0.67	2.04	1.89	2.37	2.21
H2O2	2.64	2.16	2.79	4.29	3.67	4.25
Bai	1.01	1.04	0.6	6.38	7.44	5.71
Bai+H2O2	0.83	1.68	1.49	7.43	6.99	7.88
fig.4D	TNF-α mRNA levels in BMECs.
	CON			RA
control	0.92	0.93	1.15	0.87	0.96	0.77
H2O2	1.62	1.11	1.17	2.57	3.09	2.83
Bai	0.68	0.83	0.75	3.07	3.27	3.17
Bai+H2O2	0.88	0.98	1.17	3.49	3.18	3.72

## Sheet: fig.5
fig.5A	Western blot analysis of caspase3 protein levels in BMECs.
	control			RA
control	1.046	1.0535	0.9004	1.342	1.3422	1.2744
H2O2	1.5676	1.5713	1.3879	1.4334	1.4307	1.3182
Bai	0.4044	0.3994	0.3249	0.8748	0.8831	0.6992
Bai+H2O2	0.5954	0.5926	0.4958	0.8147	0.8091	0.6426
	Western blot analysis of Bax protein levels in BMECs.
	control			RA
control	1.1692	0.7375	1.0934	0.9649	0.9978	0.9076
H2O2	1.5566	0.8191	1.4652	0.8207	1.3416	0.7516
Bai	0.4224	0.4619	0.3866	1.3459	1.6869	1.2862
Bai+H2O2	0.4183	0.5848	0.3743	1.4039	1.3354	1.3116
fig.5B	Caspase3 mRNA levels in BMECs.
	CON			RA
control	1.37	0.8	0.83	0.74	0.8	0.75
H2O2	1.33	1.19	1.03	1.5	1.62	1.35
Bai	0.73	0.99	0.62	0.98	0.87	1.07
Bai+H2O2	0.93	0.97	0.6	1.04	1.19	1.53
fig.5C	Bax mRNA levels in BMECs.
	CON			RA
control	0.76	1.09	1.15	0.96	0.9	0.97
H2O2	1.61	1.37	1.44	1.69	1.86	1.55
Bai	0.93	0.98	1.12	1.95	1.96	1.83
Bai+H2O2	1.23	1.58	1.32	1.8	1.86	1.71
fig.5D	Bcl-2 mRNA levels in BMECs.
	CON			RA
control	1.23	0.94	0.83	0.75	0.65	0.95
H2O2	1.11	1	1.12	1.15	1.25	0.85
Bai	1.7	1.66	1.61	0.85	0.75	0.71
Bai+H2O2	1.5	1.51	1.09	1	1.18	1.19
fig.5E	Ratio of Bcl-2 to Bax mRNA levels in BMECs.
	CON			RA
control	1.23	0.94	0.83	0.795053	0.689046	1.00707
H2O2	0.753394	0.678733	0.760181	0.676471	0.735294	0.5
Bai	1.68317	1.64356	1.59406	0.444251	0.391986	0.37108
Bai+H2O2	1.08959	1.09685	0.791768	0.558659	0.659218	0.664804
